# Supplementary material for: GAN-SAE based fault diagnosis method for electrically driven feed pumps
Source: PLoS One. 2020 Oct 22;15(10):e0239070. doi: 10.1371/journal.pone.0239070 (PMC7581010; doi:10.1371/journal.pone.0239070)
Supplement: S1 Data — (XLS) [file pone.0239070.s001.xls]

## Sheet: Sheet1
#1 Operation Parameters of the Electrically Driven Feed Pump
Date	Generator power （MW)	Hydraulic coupling opening value (%)	Rotation speed (r/min)	Outlet water pressure (MPa)	Motor current value (A）	Suction-side bearing horizontal vibration 1 （um)	Suction-side bearing vertical vibration 2 （um)	Spit out side bearing horizontal vibration value1 （um)	Spit out side bearing vertical direction vibration value 2 （um)	Suction-side radial bearing temperature (℃）	Pours out side radial bearing temperature (℃）	Booster pump outlet flow 1 （t/h)	Booster pump outlet flow 2 （t/h)
2019-07-10 21:45:00	0.627638	0.305987	0.507729	0.677028	0.346988	0.260093	0.138649	0.28203	0.302589	0.669144	0.668675	0.185142	0.189629
2019-07-10 21:46:00	0.614019	0.331944	0.51222	0.677028	0.393394	0.282546	0.153785	0.315938	0.32675	0.676929	0.679518	0.215352	0.219076
2019-07-10 21:47:00	0.600471	0.340849	0.553994	0.67821	0.4416	0.350638	0.161454	0.360004	0.331927	0.68436	0.690361	0.259083	0.262409
2019-07-10 21:48:00	0.586851	0.347859	0.559024	0.679391	0.442356	0.342244	0.160647	0.353278	0.336529	0.691791	0.701606	0.260108	0.265093
2019-07-10 21:49:00	0.573232	0.353543	0.560846	0.680573	0.443869	0.324513	0.15762	0.35369	0.341707	0.699222	0.71245	0.254263	0.260433
2019-07-10 21:50:00	0.559612	0.356574	0.560806	0.681754	0.43547	0.335949	0.154693	0.373458	0.346309	0.704529	0.720884	0.24857	0.253343
2019-07-10 21:51:00	0.57972	0.359606	0.560258	0.682936	0.428713	0.323569	0.152978	0.377851	0.353212	0.708776	0.7249	0.239974	0.24493
2019-07-10 21:52:00	0.607316	0.362637	0.589006	0.684118	0.440661	0.376658	0.167812	0.42027	0.381975	0.712668	0.729317	0.254197	0.258637
2019-07-10 21:53:00	0.634983	0.365669	0.592737	0.685299	0.45159	0.378127	0.155803	0.415191	0.350336	0.716561	0.733735	0.244291	0.249288
2019-07-10 21:54:00	0.611167	0.3687	0.591809	0.686481	0.443713	0.364067	0.158225	0.391441	0.399808	0.720453	0.738153	0.23393	0.23871
2019-07-10 21:55:00	0.581717	0.389352	0.598335	0.687662	0.47152	0.419464	0.175884	0.453766	0.369895	0.724345	0.74257	0.253229	0.2565
2019-07-10 21:56:00	0.552196	0.391247	0.621766	0.687662	0.477467	0.442232	0.17982	0.453217	0.372771	0.728238	0.746988	0.26026	0.265226
2019-07-10 21:57:00	0.522675	0.368132	0.61222	0.688844	0.448851	0.400684	0.164078	0.428507	0.395206	0.73213	0.751004	0.245477	0.250592
2019-07-10 21:58:00	0.527738	0.369079	0.602476	0.690025	0.44966	0.397012	0.171243	0.422055	0.351486	0.736377	0.755422	0.244158	0.250441
2019-07-10 21:59:00	0.551412	0.370027	0.602753	0.691207	0.447391	0.402048	0.162665	0.422055	0.346884	0.740269	0.759839	0.251806	0.256094
2019-07-10 22:00:00	0.575014	0.370974	0.600443	0.692388	0.447938	0.417261	0.182141	0.433586	0.346309	0.744161	0.764257	0.257489	0.261492
2019-07-10 22:01:00	0.594481	0.371921	0.60255	0.69357	0.460042	0.423661	0.182242	0.437155	0.372771	0.748054	0.768675	0.266389	0.27138
2019-07-10 22:02:00	0.600328	0.372679	0.602595	0.694751	0.474989	0.411071	0.18648	0.445392	0.355513	0.750531	0.773092	0.277224	0.280899
2019-07-10 22:03:00	0.606104	0.392573	0.622828	0.684118	0.501596	0.459858	0.187691	0.481908	0.355513	0.751592	0.77751	0.307558	0.311281
2019-07-10 22:04:00	0.61188	0.388026	0.625148	0.67112	0.509083	0.468357	0.191223	0.478476	0.392905	0.752654	0.781526	0.319959	0.323854
2019-07-10 22:05:00	0.602111	0.382721	0.632655	0.658123	0.521395	0.452934	0.187792	0.490145	0.350911	0.753715	0.785944	0.327303	0.334772
2019-07-10 22:06:00	0.592128	0.373058	0.611781	0.646308	0.498988	0.451884	0.193947	0.476966	0.395781	0.754777	0.790361	0.323213	0.326879
2019-07-10 22:07:00	0.582074	0.362827	0.60953	0.633311	0.500892	0.441392	0.197277	0.480947	0.402109	0.755839	0.794779	0.321392	0.326113
2019-07-10 22:08:00	0.572091	0.352596	0.6107	0.620314	0.495362	0.448212	0.188599	0.463788	0.402109	0.756546	0.799197	0.31085	0.315233
2019-07-10 22:09:00	0.512479	0.362258	0.562198	0.699478	0.428087	0.354835	0.168316	0.353964	0.311793	0.631635	0.57992	0.261502	0.26515
2019-07-10 22:10:00	0.512621	0.381584	0.590699	0.691207	0.438026	0.377812	0.178104	0.394324	0.369319	0.652159	0.591566	0.272006	0.275737
2019-07-10 22:11:00	0.512693	0.395794	0.623055	0.682936	0.494031	0.447793	0.190415	0.456786	0.356088	0.672682	0.603213	0.30548	0.309391
2019-07-10 22:12:00	0.512835	0.410004	0.649586	0.673484	0.528151	0.481891	0.195864	0.515404	0.372196	0.686483	0.614458	0.321373	0.325593
2019-07-10 22:13:00	0.512906	0.434255	0.672953	0.665213	0.532977	0.56761	0.189103	0.531603	0.353212	0.695329	0.626104	0.340586	0.345615
2019-07-10 22:14:00	0.513049	0.438424	0.681666	0.656942	0.548211	0.600029	0.187691	0.5338	0.398658	0.704176	0.637751	0.350501	0.355266
2019-07-10 22:15:00	0.51312	0.442592	0.692525	0.648671	0.563862	0.611151	0.183352	0.54286	0.409588	0.713022	0.649398	0.352683	0.356788
2019-07-10 22:16:00	0.513263	0.446571	0.693966	0.639219	0.556819	0.609052	0.185773	0.53682	0.406711	0.721868	0.661044	0.35274	0.356231
2019-07-10 22:17:00	0.513334	0.458128	0.700739	0.630948	0.578809	0.593629	0.256612	0.548901	0.441227	0.730715	0.672289	0.361384	0.365031
2019-07-10 22:18:00	0.513477	0.507958	0.739398	0.622677	0.618485	0.539072	0.258125	0.721461	0.491275	0.739561	0.683936	0.384545	0.387747
2019-07-10 22:19:00	0.51362	0.471201	0.727122	0.614406	0.579774	0.553865	0.230375	0.60848	0.419367	0.748408	0.695582	0.371887	0.376129
2019-07-10 22:20:00	0.513691	0.303145	0.556146	0.604954	0.358883	0.289785	0.156005	0.286835	0.265772	0.757254	0.707229	0.226994	0.23282
2019-07-10 22:21:00	0.891258	0.383479	0.606183	0.733743	0.441104	0.269116	0.11877	0.29411	0.281879	0.70913	0.647791	0.268533	0.272249
2019-07-10 22:22:00	0.87828	0.387268	0.621801	0.721927	0.453025	0.287477	0.120889	0.315938	0.332502	0.730007	0.657028	0.278695	0.283508
2019-07-10 22:23:00	0.52945	0.644941	0.860213	0.716019	0.78804	0.283595	0.085369	0.457747	0.374497	0.910828	0.8	0.483847	0.487184
2019-07-10 22:24:00	0.521463	0.655551	0.866112	0.513974	0.821716	0.320212	0.0883963	0.589535	0.429722	0.951168	0.868675	0.495679	0.499492
2019-07-10 22:25:00	0.521463	0.657825	0.868881	0.51043	0.817751	0.319057	0.0896072	0.596399	0.467689	0.958599	0.873896	0.499342	0.502867
2019-07-10 22:26:00	0.521392	0.657825	0.86775	0.508067	0.824794	0.320107	0.0761863	0.602714	0.514286	0.966384	0.878715	0.49956	0.503396
2019-07-10 22:27:00	0.521392	0.657825	0.866492	0.504522	0.821273	0.321051	0.0767917	0.597497	0.473442	0.974168	0.883936	0.500243	0.503935
